# Supplementary material for: Exploring Patient Empowerment in Major Depressive Disorder: Correlations of Trust, Active Role in Shared Decision-Making, and Symptomatology in a Sample of Italian Patients
Source: J Clin Med. 2024 Oct 21;13(20):6282. doi: 10.3390/jcm13206282 (PMC11508731; doi:10.3390/jcm13206282)
Supplement: Supplementary file 1 [file jcm-13-06282-s001.zip]

Archive with 1 entries (1 files):
- jcm-3249244-supplementary.pdf
